# Supplementary material for: Microbiome and tryptophan metabolomics analysis in adolescent depression: roles of the gut microbiota in the regulation of tryptophan-derived neurotransmitters and behaviors in human and mice
Source: Microbiome. 2023 Jun 30;11:145. doi: 10.1186/s40168-023-01589-9 (PMC10311725; doi:10.1186/s40168-023-01589-9)
Supplement: Supplementary file 3 — Additional file 2. [file 40168_2023_1589_MOESM2_ESM.xlsx]

## Sheet: Sheet1
KEY RESOURCES TABLE
Resource Type	Specific Reagent or Resource	Source or Reference	Identifiers	Additional Information
Organisms	Mouse C57BL/6J, specific pathogen-free (female)	Slaccas Laboratory Animal Co., Ltd	N/A
Bacteria Strains and Biological Samples	Roseburia intestinalis.	DSMZ	DSMZ 14610
Bacteria Strains and Biological Samples	YCFA Medium	DSMZ	DSMZ Medium 1611
Bacteria Strains and Biological Samples	Fecal microbiome samples from adolescent depression cohort	This paper	N/A
Antibody	Anti TPH	Abcam	Cat# ab52954; RRID: AB_2207555	Used in WB
Antibody	Anti TPH2	Abcam	Cat# ab184505; RRID: AB_2892828	Used in WB
Antibody	Anti TDO2	Proteintech Group	Cat# 15880-1-AP; RRID: AB_2827610	Used in WB
Antibody	Anti IDO1	Proteintech Group	Cat# 13268-1-AP; RRID: AB_2123444	Used in WB
Antibody	Anti KAT2	Santa Cruz Biotechnology	Cat# sc-67376; RRID: AB_2219610	Used in WB
Antibody	Anti KMO	Proteintech Group	Cat# 60029-1-lg; RRID: AB_2133396	Used in WB
Antibody	Anti 3HAO	Proteintech Group	Cat# 12791-1-AP; RRID: AB_2115432	Used in WB
Antibody	Anti QPRT	Affinity Biosciences	Cat# A14349; RRID: AB_23475	Used in WB
Antibody	Anti F-actin	Abcam	Cat# ab130935; RRID: AB_302794	Used in IF
Antibody	Anti Drebrin	Affinity Biosciences	Cat# DF12388; RRID: AB_2845193	Used in WB and IF
Antibody	Anti PSD95	Proteintech Group	Cat# 20665-1-AP; RRID: AB_2687961	Used in WB and IF
Antibody	Anti Syn1	Santa Cruz Biotechnology	Cat# sc-136237; RRID: AB_2019147	Used in WB and IF
Antibody	Anti GFAP	Abcam	Cat# ab7260; RRID: AB_305808	Used in WB and IF
Antibody	Anti LAT1	Affinity Biosciences	Cat# DF7630; RRID: AB_2841115	Used in WB
Antibody	Anti Iba1	Abcam	Cat# ab178846; RRID: AB_2636859	Used in WB and IF
Antibody	Anti Occludin	Proteintech Group	Cat# 27260-1-AP; RRID: AB_2880820	Used in IF
Antibody	GAPDH	Engibody	Cat# AT0002	Used in WB
Antibody	β-actin	Engibody	Cat# AT0001	Used in WB
Antibody	HRP Goat Anti-Rabbit IgG (H+L)	Bioss	Cat# bs-0295G-HRP; RRID: AB_10923693	Used in WB
Antibody	HRP Goat Anti-Mouse IgG (H+L)	Bioss	Cat# bs-0296G-HRP; RRID: AB_10893927	Used in WB
Chemical compound	4% Paraformaldehyde	Biosharp	N/A	Used in paraffin section
Chemical compound	Xylene	Sinopharm Chemical Reagent Co., Ltd	CAS Number: 1330-20-7	Used in paraffin section
Chemical compound	Glycerol	Sinopharm Chemical Reagent Co., Ltd	CAS Number: 56-81-5	Used in paraffin section
Chemical compound	Isopropanol	Sinopharm Chemical Reagent Co., Ltd	CAS Number: 67-63-0	Used in PCR
Chemical compound	Chloroform	Sinopharm Chemical Reagent Co., Ltd	CAS Number: 67-66-3	Used in PCR
Chemical compound	Vancomycin	Sigma Aldrich	CAS Number: 1404-93-9	Used in ABX treatment
Chemical compound	Neomycin	SolarBio	CAS Number: 1405-10-3	Used in ABX treatment
Chemical compound	Metronidazole	SolarBio	CAS Number: 443-48-1	Used in ABX treatment
Chemical compound	Ampicillin	SolarBio	CAS Number: 69-52-3	Used in ABX treatment
Chemical compound	Amphotericin-B	SolarBio	CAS Number: 1397-89-3	Used in ABX treatment
Critical Commercial Assays	Human 5-HT ELISA kit	Maisha Industries	Cat# MS0755-A
Critical Commercial Assays	Human DA ELISA kit	Maisha Industries	Cat# F1001-A
Critical Commercial Assays	Human Trp ELISA kit	Maisha Industries	Cat# MS10850-A
Critical Commercial Assays	Human Kyn ELISA kit	Maisha Industries	Cat# MS10152-A
Critical Commercial Assays	Human Kyna ELISA kit	Maisha Industries	Cat# MS10026-A
Critical Commercial Assays	Human Quin ELISA kit	Maisha Industries	Cat# MS11037-A
Critical Commercial Assays	Human NAD ELISA kit	Maisha Industries	Cat# MS-60674A1
Oligonucleotides	Primer sequences used for qPCR	See Table S3	N/A
Deposited Data	Raw data generated with the 16S rRNA gene sequencing	SRA	BioProject PRJNA894780
Software and Algorithms	SPSS 20.0	IBM	https://www.ibm.com/cn-zh/products/spss-statistics
Software and Algorithms	R Studio 1.2.5019	R Studio	https://www.r-project.org
Software and Algorithms	GraphPad Prism 7	GraphPad Prism	https://www.graphpad.com/
Software and Algorithms	ImageJ	NIH	https://imagej.nih.gov/ij/download.html
Software and Algorithms	ZEN 2011	ZEISS	N/A
Software and Algorithms	Pannoramic Viewer	3DHISTECH Ltd.	https://www.3dhistech.com/
Software and Algorithms			pannoramic_viewer
Software and Algorithms	Adobe Illustrator	ADOBE	https://www.adobe.com/products/illustrator.html
Software and Algorithms	ChemDraw 18.0	ChemOffice	N/A
